# Supplementary material for: Field evaluation of thermal and acoustical comfort in eight North-American buildings using embedded radiant systems
Source: PLoS One. 2021 Oct 26;16(10):e0258888. doi: 10.1371/journal.pone.0258888 (PMC8547689; doi:10.1371/journal.pone.0258888)
Supplement: S1 Dataset — (XLS) [file pone.0258888.s001.xls]

## Sheet: Instructions
S1. Dataset. Aggregated Occupant Satisfaciton Responses
1. Each tab provides the COUNT of occupants per building responding to each selection
2. The tabs are as follows: temperature satisfaction, noise satisfaction, sound privacy satisfaction
	temperature = temperature satisfaction, as defined below
	temp_discomfort = identified sources of temperature discomfort
	noise = noise satisfaction, as defined below
	sound_privacy = sound privacy satisfaction, as defined below
	acoustics_discomfort = identified sources of acoustic discomfort
3. Satisfaction with acoustics is the average vote of noise and sound privacy, per person and is not provided in this data
The following likert scale was used to categorize satisfaction
Scale value	Occupant selection
-3	Very dissatisfied
-2	Dissatisfied
-1	Slightly dissatisfied
0	Neither satisfied nor dissatisfied
1	Slightly satisfied
2	Satisfied
3	Very satisfied

## Sheet: temperature
bldg_id	Very dissatisfied	Dissatisfied	Slightly dissatisfied	Neither satisfied nor dissatisfied	Slightly satisfied	Satisfied	Very satisfied
bldg1	2	7	17	3	13	22	14
bldg2	1	9	7	2	5	3	1
bldg3	3	2	4	0	3	6	5
bldg4	1	1	3	5	10	15	12
bldg5	0	3	3	5	6	18	6
bldg6	4	18	21	6	18	20	4
bldg7	0	2	7	4	5	13	5
bldg8	5	20	33	25	46	67	11

## Sheet: temp_discomfort
bldg_id	discomfort_highhumidity	discomfort_lowhumidity	discomfort_highairmovement	discomfort_lowairmovement	discomfort_incomingsun	discomfort_floor	discomfort_ceiling	discomfort_wall	discomfort_window	discomfort_offequip	discomfort_draftwindow	discomfort_draftvent	discomfort_draftceiling	discomfort_areahotter	discomfort_areacolder	discomfort_tstat	discomfort_slowresponse	discomfort_clothing	discomfort_other
bldg1	0	0	11	3	3	5	1	1	0	0	16	4	1	0	3	8	5	0	3
bldg2	2	1	1	8	5	0	0	0	0	1	0	1	0	6	0	13	14	0	1
bldg3	2	0	0	6	0	0	0	0	0	1	0	0	0	7	1	4	3	1	0
bldg4	0	0	1	1	1	2	1	1	1	0	1	1	0	0	1	1	1	0	2
bldg5	0	0	0	0	1	0	0	1	1	0	1	0	0	0	1	0	0	0	2
bldg6	1	2	1	5	4	5	3	6	9	1	4	1	0	2	18	16	10	0	6
bldg7	0	0	0	2	1	3	0	0	1	0	1	6	0	0	1	0	4	0	1
bldg8	7	1	10	17	8	4	2	6	4	2	3	4	3	14	11	21	10	0	11

## Sheet: noise
bldg_id	Very dissatisfied	Dissatisfied	Slightly dissatisfied	Neither satisfied nor dissatisfied	Slightly satisfied	Satisfied	Very satisfied
bldg1	5	14	21	7	9	15	3
bldg2	2	3	8	3	3	8	0
bldg3	0	4	2	2	5	7	3
bldg4	1	4	4	5	11	17	4
bldg5	2	4	9	5	13	6	2
bldg6	8	12	16	17	15	20	2
bldg7	6	3	9	5	6	6	1
bldg8	21	25	38	25	34	44	17

## Sheet: sound_privacy
bldg_id	Very dissatisfied	Dissatisfied	Slightly dissatisfied	Neither satisfied nor dissatisfied	Slightly satisfied	Satisfied	Very satisfied
bldg1	13	15	19	17	6	3	2
bldg2	0	8	4	6	3	4	2
bldg3	3	4	3	0	6	5	2
bldg4	4	9	10	3	8	10	3
bldg5	9	7	14	5	4	0	2
bldg6	21	21	23	15	5	4	1
bldg7	6	6	13	6	2	3	0
bldg8	40	40	41	31	21	20	11

## Sheet: acoustic_discomfort
bldg_id	dis_acoustics_phonetalk	dis_acoustics_neighbor	dis_acoustics_overhearing	dis_acoustics_equipment	dis_acoustics_ltg	dis_acoustics_telephones	dis_acoustics_mechanical	dis_acoustics_echoing	dis_acoustics_traffic	dis_acoustics_outdoors	dis_acoustics_other
bldg1	32	34	31	2	0	11	0	13	36	30	5
bldg2	10	11	9	3	0	5	0	6	2	2	3
bldg3	5	5	8	1	0	1	0	3	1	3	3
bldg4	18	20	17	3	0	6	0	3	1	0	3
bldg5	25	21	22	2	0	7	3	3	2	1	2
bldg6	60	54	49	8	2	19	0	12	2	3	7
bldg7	18	23	13	4	0	5	0	13	0	0	3
bldg8	95	107	90	33	5	44	0	45	2	2	11
